# Supplementary material for: Medicaid Policy Change and Immediate Postpartum Long-Acting Reversible Contraception
Source: JAMA Health Forum. 2024 Jun 7;5(6):e241359. doi: 10.1001/jamahealthforum.2024.1359 (PMC11161841; doi:10.1001/jamahealthforum.2024.1359)
Supplement: Supplement 2. — eTable [file jamahealthforum-e241359-s002.xlsx]

## Sheet: State Policy Overview
State	Policy Start Date	Group	Change	Reason for change
MO	2016-05-11	Included: Policy state
SD	2016-06-01	Included: Policy state
NY	2016-09-01	Included: Policy state	X	Prior policy date was just for FFS patients. New policy is for MCO patients.
AZ	2016-10-01	Included: Policy state	X	Policy identified
HI	2016-11-10	Included: Policy state	X	Policy identified
PA	2016-12-01	Included: Policy state
OR	2017-01-01	Included: Policy state	X	Policy date identified
VA	2017-01-01	Included: Policy state
WI	2017-01-01	Included: Policy state	X	Policy identified
WV	2017-01-01	Included: Policy state	X	Policy identified
OH	2017-07-06	Included: Policy state	X	Policy identified
NH	2018-01-01	Included: Policy state
NJ	2018-07-01	Included: Policy state	X	Policy identified
MI	2018-10-01	Included: Policy state
NC	2018-10-01	Included: Policy state
CO	2020-01-01	Included: Control state	X	Policy identified
WY	2022-01-01	Included: Control state
KS	2023-01-01	Included: Control state
MN	No Evidence Found	Included: Control state
ND	No Evidence Found	Included: Control state
NE	No Evidence Found	Included: Control state
SC	2012-03-01	Excluded: No pre-period data
NM	2014-01-01	Excluded: No pre-period data
IA	2014-03-01	Excluded: No pre-period data
LA	2014-06-20	Excluded: No pre-period data
OK	2014-09-12	Excluded: No pre-period data	X	Policy identified
DE	2015-01-01	Excluded: No pre-period data
MT	2015-01-01	Excluded: No pre-period data
IN	2015-06-01	Excluded: No pre-period data	X	Policy identified
CA	2015-07-01	Excluded: No pre-period data
IL	2015-07-01	Excluded: No pre-period data
ID	2015-08-01	Excluded: No pre-period data	X	Policy identified
GA	2015-09-01	Excluded: No pre-period data
WA	2015-09-01	Excluded: No pre-period data
TX	2016-01-01	Excluded: No pre-period data
VT	2016-01-01	Excluded: No pre-period data
AK	Other	Unclear	?	Per-diem rate indirectly covers devices, and providers can submit separate, but there is no clear policy date.
CT	2016-07-01	Unclear	?	Prior policy also covered device, albeit at a lower reimbursement rate.
DC	Other	Unclear	?	Payment policies and dates differ by MCO
MA	2018-03-01	Unclear	?	Under prior policy, bundled rate indirectly covers devices and providers can submit separate, but there is no clear policy date.
NV	Other	Unclear	?	Providers can bring own devices under policy, but survey suggests most hospitals do not allow outside devices.

## Sheet: State Policies Details
Rodriguez MI, Meath TA, Watson K, Daly A, McConnell KJ, Kim H. Medicaid Policy Change and Immediate Postpartum Long-Acting Reversible Contraception. JAMA Health Forum. Published online June 7, 2024. doi:10.1001/jamahealthforum.2024.1359
State	Group	Identified Policy Start Date	Data Sources	Summary	Data Source - MACPAC	Data Source - DHS	Data Source - ACOG	2021 KFF Survey Hospital Reimbursement (Separate or Global) (i.e. for device, post-partum larc)	2021 KFF Survey Provider Reimbursement (Separate or Global)	2021 KFF Survey State Comments	2015 KFF Survey Hospital Reimbursement (Separate or Global)	2015 KFF Survey Provider Reimbursement (Separate or Global)	Other Notes	Other Notes Continued	Other Notes Continued
AK	Excluded	Other	Alaska Medicaid manual	Hospitals and free standing birth centers: NOT reimbursed for LARC, it is already included in the per diem rate. Healthcare providers: The attending healthcare provider may be reimbursed for the device separately. Providers are reimbursed at the wholesale acquisition cost (WAC) plus one percent. (2/5/2019) KFF 2015 & 2021 indicate provider reimbursement is separate	ND	ND	IP hospitals are reimbursed a prospectively determined per diem rate established by the Office of Rate Review. No additional reimbursement is allowed for the LARC device as it is already included in the per diem rate. (2/5/2019) https://web.archive.org/web/20210127072531/https://manuals.medicaidalaska.com/docs/dnld/Update_Medicaid_Policy_Clarification_Long_Acting_Reversible_Contraception.pdf	Global	Separate	Hospitals are reimbursed at a prospectively determined daily per-diem, regardless of the service provided. The per-diem is determined through cost reporting by the hospital. The physician or other practitioner who places the LARC is reimbursed separately on a fee-for-service basis; thus separate reimbursement for the insertion and the device is covered.	Global	Separate
AZ	Treatment	2016-10-01	ACOG	Hospital: Separate as of 10/1/2016 Provider: Global (KFF 2021)	ND	ND	"Effective for dates of discharge on and after 10/01/2016, Long Acting Reversible Contraceptive (LARC) devices are permitted to be separately reimbursed outside of the DRG payment when billed by the hospital on a professional form 1500 or on and after 10/01/2017 on an Outpatient form UB04 with the appropriate HCPCS procedure code and will be reimbursed at the appropriate AHCCCS fee schedule rate …	Separate	Global		Blank	Blank
CA	Excluded	2015-07-01	DHS, ACOG, MACPAC	Hospitals: Separate as of 7/1/2015 Providers: Separate (KFF 2015 & 2021)	Same as summary	Same as summary	Effective July 1, 2015, general acute care hospitals as defined in Section 1250 of the California Health & Safety Code may submit claims for the long-acting reversible contraceptive methods listed below on an outpatient claim, even when treatment is provided on an inpatient basis, thereby unbundling the cost of LARC provision from global pregnancy reimbursement. http://publichealth.lacounty.gov/o…	Separate	Separate		Separate	Separate
CO	Control	2020-01-01	MACPAC, ACOG	Hospital: Separate as of 1/1/2020 Prior to January 1, 2020, the cost of the IPP-LARC device was included in the All Patient Refined-Diagnosis Related Group (APR-DRG) calculation for the delivery claim. Provider: Separate (KFF 2021), was global in KFF 2015	Same as summary	Same as summary	https://hcpf.colorado.gov/OB-manual#except	Separate	Separate		Global	Global	The 2020 policy is an update from the 2013 policy where LARC devices, when inserted immediately following a delivery, prior to hospital discharge, were reimbursed through the inpatient hospital APR-DRGs payment methodology for deliveries
CT	Treatment	2016-07-01	ACOG	Hospitals: Separate, existed prior to 7/1/2016 but methodology changed on 7/1/2016 from max fee of $810.57 to specific HCPCS code billed Provider: separate (KFF 2015 & 2021)	ND	ND	https://www.ctdssmap.com/CTPortal/Portals/0/StaticContent/Publications/FAQ_immediate_postpartum_LARC%20.pdf	Separate	Separate		Global	Separate
DC	Excluded	Other	ACOG	Part of the DRG for FFS, MCOs establish their own rates	ND	ND	https://dhcf.dc.gov/sites/default/files/dc/sites/dhcf/publication/attachments/REVISED%20Transmittal%2014-24.pdf	n/a	n/a	Managed care plans provide reimbursement for immediate postpartum LARC and reimbursement methodology varies across plans	blank	Blank
DE	Excluded	2015-01-01	ACOG, MACPAC	Hospital: Separate (1/2015) Provider: Separate (KFF 2021), was global in KFF 2015	The state will reimburse for the immediate postpartum insertion of LARCs in the inpatient hospital setting, separate from the provider bundled payment reimbursement for obstetric care.	ND	In January 2015, the Delaware Division of Medicaid and Medical Assistance (DMMA) began allowing separate reimbursement for LARC devices via the Medicaid pharmacy benefit when occurring concurrently with childbirth-related services (DMMA, 2019) https://popcenter.umd.edu/delcaneval/summary-init	Separate	Global		Separate	Blank	https://popcenter.umd.edu/delcaneval/summary-init
GA	Excluded	2015-09-01	ACOG, DHS, MACPAC	Reimburses hospitals and practitioners the cost of the LARC device outside of the global obstetric fee for delivery.	The state reimburses providers for immediate insertion of LARC in the inpatient setting. Reimbursement is provided separately from the labor and delivery reimbursement bundle.	https://www.medicaid.gov/sites/default/files/Federal-Policy-Guidance/Downloads/CIB040816.pdf	https://www.pshpgeorgia.com/content/dam/centene/peachstate/pdfs/508_PshpLarcDevicesGA.MP.10.pdf	Not in survey	Not in survey		Separate	Global
HI	Treatment	2016-11-10	ACOG (HI Medicaid Memo)	Hospital: Separate (11/10/2016) Provider: Separate (KFF 2021), Global in KFF 2015	ND	ND	"Effective immediately, QI health plans will reimburse for LARC — related services and devices provided in the inpatient setting, including immediately post-delivery. Reimbursement for a LARC device and LARC related services will be excluded from any inpatient per diem or global inpatient reimbursement" https://medquest.hawaii.gov/content/dam/formsanddocuments/provider-memos/qi-memos/qi-memos-201…	Separate	Separate		Global	Global
IA	Excluded	2014-03-01	MACPAC, DHS, CMCS Informational Bulletin	Hospital Reimbursement: 3/1/14 Provider Reimbursement: 3/1/14	Iowa Medicaid began covering the insertion of IUDs and other LARCs for postpartum women before they leave the hospital following delivery. Both providers and hospitals are eligible to receive reimbursement payments.	Same as summary	Same as summary	Separate	Separate		Separate	Separate	n February 2014 Iowa Medicaid Enterprise released an informational letter no. 1349 to unbundle LARCs from the payment for the inpatient admission associated with the delivery. [Blog Post https://www.cste.org/blogpost/1084057/234598/LARC-is-the-Word] AS of 3/2014, LARC with the appropriate CPT code. 2. If a practitioner supplies the LARC, the practitioner may also bill for the device(s). 3. When h…
ID	Excluded	2015-08-01	ID Provider Handbook 2015 & 2023, email from Idaho Medicaid Policy Director, other documentation	Hospital Reimbursement: Not allowed Provider Reimbursment: 8/1/15 Note: Both ID Provider Handbooks for 2015 and 2023 specified separate reimbursment of IUD devices for providers in hospitals, but this was not allowed for hospitals. Other sources had contradictory information including KFF surveys. KFF surveys indicates both were separate in 2015 but were global by 2021	ND	ND	Conflicting Idaho info: FAMILY PLANNING SERVICES: PROVIDER REIMBURSEMENT. Payment to providers of family planning services for contraceptive supplies is limited to estimated acquisition cost. (3-17-22) https://adminrules.idaho.gov/rules/current/16/160309.pdf Provider Handbook (2015): "Effective August 1, 2015, an IUD insertion may be billed when performed immediately after a delivery or C-section…	Global	Global	Global fee for prenatal care, delivery, postpartum care. Moving to DRGs effective 7/1/2021.	Separate	Separate	Conflicting Idaho info Michigan brief indicates separate device and procedure payments: https://ihpi.umich.edu/sites/default/files/iplarc_021418.pdf NIH article from 2021 indicates no available statewide policy https://www.ncbi.nlm.nih.gov/pmc/articles/PMC9198998/ (This source is for FQHCs and doesn't mention post partum, may be for outpatient visits?) https://publicdocuments.dhw.idaho.gov/WebLin…	Email from Idaho medicaid clarifies reimbursement is part of the DRG (not specified whether it is for hospital or provider) "The global maternity inpatiet Diagnosis-Rlated Grouping (DRG) would include reimbursement for any LARC." FAMILY PLANNING SERVICES: PROVIDER REIMBURSEMENT. Payment to providers of family planning services for contraceptive supplies is limited to estimated acquisition cost. (…
IL	Excluded	2015-07-01	MACPAC, DHS	Hospital: Separate (7/1/2015) Provider: Separate (KFF 2015 & 2021)	Immediate postpartum insertion of LARC is reimbursed in the inpatient setting. The reimbursement is provided separately from labor and delivery charges.	Effective July 1, 2015, HFS implemented a policy to allow hospitals to receive separate reimbursement for LARC devices provided immediately postpartum in the inpatient setting, in addition to the DRG reimbursement for labor and delivery. Providers not employed by the hospital may bill the respective Current Procedural Terminology (CPT) code for LARC insertion in addition to the labor and delivery…	Effective July 1, 2015, HFS implemented a policy to allow hospitals to receive separate reimbursement for LARC devices provided immediately postpartum in the inpatient setting, in addition to the DRG reimbursement for labor and delivery. Providers not employed by the hospital may bill the respective Current Procedural Terminology (CPT) code for LARC insertion in addition to the labor and delivery…	Separate	Separate		Separate	Separate	While DHS uses Illinois as an example of IPP LARC being billed separately, all supportive documents have been removed from Illinois web sites. Found a local organization that describes policy implementation and corroborates DHS policy date	Illinois Perinatal Quality Collaborative on IPLARC https://gallery.mailchimp.com/244750cf0d942e5d1b1ca3201/files/b12ab164-06a2-4ed3-b4ff-d3859380f761/IPLARC_Factsheet_FINAL.pdf
IN	Excluded	2015-06-01	ACOG (Indiana Perinatal Quality Improvement Collaborative)	Hospital: Separate (6/1/2015) Provider: Separate (KFF 2021)	ND	ND	As supported by the IPQIC Governing Council, since June 1, 2015, the IHCP has allowed separate reimbursement (outside the global fee for delivery) for LARC devices implanted during an inpatient hospital or birthing center stay for a delivery. This reimbursement change applied to fee-for-service and OMPP contracted Managed Care Entity (MCE) claims for dates of service on or after June 1, 2015. The…	Separate	Separate		Separate	Separate
KS	Control	2023-01-01	ACOG	Hospital: Separate (1/1/2023) Provider: Separate (KFF 2021)	ND	ND	Effective with dates of service on and after January 1, 2023, longacting reversible contraceptives (LARCs), both IUDs and implants, are no longer included in the Diagnosis Related Group (DRG) rate. A hospital will bill the Medicaid fiscal agent or the Managed Care Organization (MCO) and be reimbursed on a feefor-service basis. The LARC must be billed separately than the inpatient claim on a UB04 …	Global	Separate		Not in survey	Not in survey
LA	Excluded	2014-06-20	MACPAC, ACOG	Hospital reimbursement: Starting 2011, hospitals can bill for LARC device separately as DME. Later announcements confirm separate reimbursement.	Coverage as of 6/20/14	ND	PP LARC covered as of 7/1/11 (p. 19 of document); new statement issued in 5/16 announcing coverage as of 6/20/14; 7/18 bulletin confirms 6/20/14 start date.	Separate	Separate	Managed Care contracts define that there be no Prior Authorization on LARCs at any time	Not in survey	Not in survey	https://www.lamedicaid.com/provweb1/providermanuals/manuals/hosp/hosp.pdf?AspxAutoDetectCookieSupport=1
MA	Excluded	2018-03-01	MACPAC, ACOG	Hospital reimbursement: Hospitals reimbursed separately for device starting 10/1/18, although the procedure was billable separately back to 2014 with device included in rate-setting. Provider reimbursement: Per KFF 2015,2021	Hospital allowed to bill for LARC device itself as of 3/1/18 (previously, was included in general cost base calculations)	As of October 2014, hospitals paid indirectly for LARC device through annual cost report on supplies; costs then incorporated into hospital's provider base rate calculation. *BUT* insertion procedure payable separate to hospital-based practioners, and community practitioners can bill separately for device.	Separate payment for LARC device effective 3/1/18 per https://www.mass.gov/files/documents/2018/01/03/ry2018-acute-hospital-notice-of-final-agency-action.pdf	Separate	Separate		Global	Separate
MI	Treatment	2018-10-01	State program document: https://www.michigan.gov/-/media/Project/Websites/mdhhs/Folder3/Folder44/Folder2/Folder144/Folder1/Folder244/MSA_18-22.pdf?rev=e690eea902e4447db470c9604ef46905; MACPAC, ACOG	Hospital reimbursement: Separate reimbursement available effective 10/1/18 per state program documents. Provider reimbursement: No data on separate provider reimbursement aside from KFF 2015 survey (no separate reimbursement) and KFF 2021 survey (yes, separate reimbursement)	Coverage as of 10/1/18	ND	Coverage starting 10/1/18	Separate	Separate		Global	Global
MN	Control	No Evidence Found		Hospital and provider reimbursement: No evidence of separate device coverage from any of our sources.	no data	ND	ND	Not in survey	Not in survey		Global	Global
MO	Treatment	2016-05-11	MACPAC, ACOG	Hospital reimbursement: Medicaid provider bulletin dated 5/11/16 announces separate coverage for LARC device. Does not specify whether hospital or clinician can bill for it. 2021 KFF survey indicates that both hospitals and individual providers may bill. 2015 KFF indicates provider reimbursement.	Coverage as of May 2016	ND	Coverage as of 5/11/16	Separate	Separate		Global	Separate	In February 2019, state issued a bulletin saying it will only reimburse providers (not pharmacies) for LARC devices, citing a problem with "abandoned" LARC units (https://dss.mo.gov/mhd/providers/pdf/bulletin41-43_2-19.pdf)
MT	Excluded	2015-01-01	MACPAC, DHS	Hospital reimbursement: Device and insertion covered separately starting Jan 1, 2015 (per state provider manual)	Coverage as of January 2015	Coverage as of January 2015	ACOG links to a doc with 5/1/18 in the title, but the link doesn't work (document possibly removed from website)	Separate	Separate		Separate	Separate	https://medicaidprovider.mt.gov/manuals/hospitalinpatientservicesmanual [search for "LARC"] https://medicaidprovider.mt.gov/docs/providernotices/2022PN/ConditionCodeLARCimmediatelyAfterDeliery06032022.pdf
NC	Treatment	2018-10-01	MACPAC, ACOG	Hospital reimbursement: Device and insertion covered separately starting 10/1/18 Provider Reimbursement: KFF 2021 indicates provider reimbursement, no data for KFF 2015	Coverage as of October 1, 2018	ND	8/16 bulletin: LARCs paid as part of the inpatient delivery (DRG) payment, but can be included in the cost report to be used in calculation of supplemental payments. Effective 10/1/18, DRG codes updated to include additional fees to hospital for LARC insertion, and hospitals will be reimbursed for LARC device. 1/24/19: bulletin issued to clarify use of codes for LARC (separate payments still allo…	Global	Separate		Blank	Blank	https://medicaid.ncdhhs.gov/blog/2018/10/05/update-reimbursement-long-acting-reversible-contraceptives-larcs
ND	Control	No Evidence Found	ND Medicaid Provider Manual	Hospital reimbursement: No evidence of coverage. Provider reimbursement: ND Medicaid provider manual indicates providers are not reimbursed for LARC in inpatient settings.	ND	ND	ND	Global	Global		Not in survey	not in survey	Providers including physicians and outpatient hospitals can make a prescription for LARCS devices but it's not covered within a hospital or inpatient setting.(Source: 2023 Medicaid provider manual. https://www.hhs.nd.gov/sites/www/files/documents/general-information-medicaid-provider-manual.pdf)
NE	Control	No Evidence Found	NE Medicaid Managed Care Core Benefits	Hospital reimbursement: No evidence of coverage. Provider reimbursement: No evidence of coverage for inpatient insertion. *But* 2015 KFF survey indicates that state reimbursed separately to both hospitals and providers for LARC.	ND	ND	ND	Not in survey	Not in survey		Separate	Separate	"Family planning services are services to prevent or delay pregnancy, including counseling services and patient education, examination and treatment by medical professionals, laboratory examinations and tests, medically approved methods, procedures, pharmaceutical supplies and devices to prevent conception." (Comments: refers only to pcp family planning and IUD coverage, not hospital reimbursemen…
NH	Treatment	2018-01-01	State Medicaid program document: https://www.nhhealthyfamilies.com/newsroom/Postpartum-Long-Acting-Reversible-Contraception.html	Hospital reimbursement: State bulletin announced separate reimbursement for device and procedure effective 1/1/18. Provider reimbursement: 2015 KFF survey indicates separate reimbursement to clinicians for both device and insertion.	Coverage as of January 1, 2018	ND	Coverage as of 1/1/18 using 58300 procedure code for insertion (by physician) or a J7296, J7297, J7200, J7301,or J7307 code plus device claim (by hospital)	Not in survey	Not in survey		Global	Separate	https://www.nhhealthyfamilies.com/newsroom/Postpartum-Long-Acting-Reversible-Contraception.html
NJ	Treatment	2018-07-01	NJ DHS Family Planning Medicaid Presentation	Hospital reimbursement: KFF's 2021 survey indicates that NJ hospitals can be separately reimbursed for LARC devices. Provider reimbursement: KFF 2021 survey indicates separate provider reimbursement. They did not participate in KFF 2015. The state announced that coverage for postpartum LARC would begin effective 7/1/2018. However, the announcement didn't specify hospital vs. other provider reimbu…	ND	ND	ND	Separate	Separate		Not in survey	Not in survey	DMAHS will amend billing codes to allow provider payment for LARC in all settings. Previously, immediate post-parutum in delivery room was excluded. Change effective 7/1/18.(Source: NJ DHS MAAC Meeting Presentation. https://www.state.nj.us/humanservices/dmahs/boards/maac/MAAC_Meeting_Presentations_4-11-18.pdf	As of July 1, 2018, new Medicaid policy provides “inpatient hospital coverage for LARC immediate postpartum, defined as within ten (10) minutes after delivery, with a patient’s signed consent.” ...This policy has been narrowed by recent actions of President Trump’s administration. In October 2017, his administration issued a narrowing of mandated coverage by allowing insurers and employers to ref…
NM	Excluded	At least 2014	MACPAC, DHS	Hospital reimbursement: Separate reimbursement announced in 4/1/13 program supplement. Provider reimbursement: Same.	Coverage as of November 1, 2013	Coverage as of 2014	Coverage as of 8/13/19 supplement stating that LARC insertion billable for professional and device costs in addition to DRG	Not in survey	Not in survey		Separate	Separate	https://www.hsd.state.nm.us/wp-content/uploads/FileLinks/c78b68d063e04ce5adffe29376ff402e/MAD_SUPP_13_05_Supplement__Hyst_Consent_Form_91213_final__2_.pdf Update: https://www.hsd.state.nm.us/wp-content/uploads/files/Providers/New%20Mexico%20Administrative%20Code%20Program%20Rules%20and%20Billing/Supplements%20for%20MAD%20NMAC%20Program%20Rules/Supplement-19-09.pdf https://www.sciencedirect.com/sc…
NV	Excluded	Other (Provider reimbursement 8/16 - some hospitals may not allow providers to bring device.)	MACPAC, ACOG (NV DHHS Bulletin), NV Medicaid email	Hospital reimbursement: No separate reimbursement, per multiple sources. Provider reimbursement: Clinician may bill separately for insertion procedure if hospital allows them to bring device in. First dated bulletin announcing this is 8/9/16. 2015 KFF survey indicates that providers could not bill separately at that point.	NV has undated statement that post-delivery LARC is covered. https://dpbh.nv.gov/uploadedFiles/dpbhnvgov/content/Providers/LARC%20Reimbursement%20V2.pdf	ND	Cites two NV DHHS bulletins (dated 8/9/16 and 1/20) indicating that LARC is covered (code 58300 or 58300-51). 2016 bulletin reads: “Insertion of Long Acting Reversible Contraceptives (LARC) immediately following delivery is a covered benefit for eligible recipients."	Global	Separate	Providers can bring in LARCs from their office into the hospital for insertion and then bill Nevada Medicaid for reimbursement, however, state has been told that many hospitals will not allow for outside devices to be brought into the hospital for use.	Global	Global	Coverage applies within 60 days post-delivery: https://www.leg.state.nv.us/App/InterimCommittee/REL/Document/14643 https://www.nevadacurrent.com/2023/03/22/legislation-would-increase-birth-control-access-for-postpartum-women/	https://dpbh.nv.gov/uploadedFiles/dpbhnvgov/content/Providers/LARC%20Reimbursement%20V2.pdf https://www.nevadacurrent.com/2023/03/22/legislation-would-increase-birth-control-access-for-postpartum-women/ https://web.archive.org/web/20160528045637/http://dhcfp.nv.gov/uploadedFiles/dhcfpnvgov/content/Resources/AdminSupport/Manuals/MSM/C600/MSM_600_Packet_4_15_16.pdf	https://www.kff.org/report-section/medicaid-coverage-of-family-planning-benefits-results-from-a-state-survey-reversible-contraception/ https://files.kff.org/attachment/Medicaid-Coverage-of-Family-Planning-Benefits-Appendix-A
NY	Treatment	9/1/16 for largest (MCO) group of beneficiaries	State Medicaid program document: https://www.health.ny.gov/health_care/medicaid/program/update/2016/sep16_mu.pdf (cited by MACPAC)	Hospital reimbursement: Covered separately for FFS beneficiaries starting 4/1/14 and for managed-care beneficiaries starting 9/1/16 (state took phased approach). Provider reimbursement: KFF 2015 & 2021 indicate separate reimbursement	Coverage as of 4/1/14 (FFS), 9/1/16 (MC), 4/1/16 (FQHC PPS system)	Coverage as of April 2014 for FFS program	4/1/14 FFS (with clarifying bulletins thereafter)	Separate	Separate	Providers must purchase and stock LARC prior to service	Separate	Separate	MACPAC link: https://www.health.ny.gov/health_care/medicaid/program/update/2016/sep16_mu.pdf	https://cbcny.org/research/what-ails-medicaid-new-york-0
OH	Treatment	2017-07-06	ACOG (Ohio Admin. Code)	Hospital Reimbursement: - 7.16.17 Provider Reimbursement: not Indicated (No data KFF 2021, KFF 2015 indicates global)	ND	ND	Ohio Admin: "Per OAC rule 5160-2-79 (effective 7/6/17), when a LARC device or subdermal implant that is covered by Medicaid is provided to a Medicaid recipient in an inpatient hospital setting postpartum and prior to the patient’s date of discharge, the hospital may submit an outpatient claim for the LARC. The claim for the LARC is separate from any claim submitted for other inpatient care the ho…	Not in survey	Not in survey		Global	Global	https://medicaid.ohio.gov/static/Providers/Billing/BillingInstructions/HospitalBillingGuidelines-20210901.pdf
OK	Excluded	2014-09-12	ACOG (OK Health Authority Provider Reimbursement Notice)	Hospital Reimbursement: 9/12/14 Provider Reimbursement: (No info. KFF 2015, 2021 Indicates separate provider reimbursement for devices on/before 2015)	ND	ND	OK Health Care Authority 9.28.15 Provider Reimbursement Notice to Hospital Administrators - LARC "This notice is a follow-up to PRN 2014-06 regarding long acting reversible contraceptives (LARC). Long Acting Reversible Contraceptive (LARC) Effective September 12, 2014, the Oklahoma Health Care Authority amended policy to allow separate reimbursement for long acting reversible contraceptive (LARC)…	Separate	Separate		Separate	Separate
OR	Treatment	2017-01-01	MACPAC (Unknown start date), ACOG - Oregon Health Authority FFS Guidance	Hospital Reimbursement: 1/1/17 (But 2021 KFF does not indicate separate hospital reimbursement) Provider Reimbursement: (No info. from other sources, KFF 2015, 2021 Indicates separate provider reimbursement for devices on/before 2015)	yes	ND	Oregon Health Authority FFS Billing Fact Sheet. "Guideline Note 162 of the current Prioritized List of Health Services includes Oregon Health Plan (OHP) coverage of postpartum LARC insertion effective January 1, 2017. This fact sheet explains how to bill the Oregon Health Authority (OHA) for postpartum LARC services provided to fee-for-service (open-card) members. For coordinated care organizatio…	Global	Separate		Global	Separate
PA	Treatment	2016-12-01	MACPAC. ACOG - PA DHS Fee Schedule	Hospital Reimbursment: 12/1/2016 FFS Provider Reimbursement: No info. (KFF 2021 indicates prov. reimb. for device under global only)	Same as summary	ND	[From PA HHS Fee Schedule] Procedure Description: CONTRACEPTIVE INTRAUTERINE DEVICE (E.G. PROGESTACERT IUD), INCLUDING IMPLANTS AND SUPPLIES Effective Begin Date: 12/01/2016 https://www.dhs.pa.gov/providers/Providers/Pages/Health%20Care%20for%20Providers/MA-Fee-Schedule.aspx	Separate	Global	Payment/insertion of LARC is not paid separately because it exceeds state's inpatient upper payment limit (*perhaps referring to provider global fee)	Not in survey	Not in survey	Beginning December 1, 2016, Pennsylvania's Medicaid fee-for-service program will make payment for LARC devices to incentivize hospitals to stock and store them and eliminate the hurdle of high up-front costs of long-acting contraceptives. [News provided by Pennsyvania DHS] https://www.prnewswire.com/news-releases/family-planning-options-more-accessible-in-pennsylvania-300366680.html
SC	Excluded	2012-03-01	MACPAC, DHS, ACOG (SC DHHS Medicaid Bulletin)	Hospital reimbursement: 3/1/12 Provider reimbursement: no info. (KFF 2015, 2021 indicate separate provider reimbursement for device)	Same as summary	Allows reimbursement to the practitioner and hospital for delivery and all costs associated with LARC. 2. In the outpatient setting, practitioners may order a LARC device for delivery to the practitioner’s office by a specialty pharmacy. 3. Increased LARC reimbursement rate to cover slightly more than the practitioner’s cost to purchase LARC devices to stock in their office.	Effective for dates of services on or after March 1, 2012, the South Carolina Department of Health and Human Services (SCDHHS) is updating its policy to include reimbursement for long acting birth control devices provided in a hospital setting. The coverage of this service will be considered an add-on benefit and will not be included in the Diagnostic Related Group (DRG) reimbursement system. The…	Separate	Separate	The current process for paying hospitals separately for LARC insertion is a process that is not automated, but rather relies on human intervention to recognize claims and then manually pay for services. This further involves manual tracking and reporting of payments.	Separate	Separate	It is the first state Medicaid policy that allows hospitals and providers to receive full reimbursement for LARCs and their insertion when women receive a LARC postpartum, before discharge. Postpartum LARCs are billed as "add-ons," meaning that they are covered in addition to global labor and delivery charges. LARC insertions are billed and paid separately, and the payment is based on South Carol…
SD	Treatment	2016-06-01	MACPAC, ACOG (SD Medicaid Billing Manual)	Hospital Reimbursement: 6/1/16 Provider Reimbursement: policy indicates no device reimb., (did not participate in KFF surveys)	Same as summary	ND	Inpatient Hospital LARC Reimbursement: South Dakota Medicaid covers and separately reimburses an inpatient hospital for LARC when placed immediately after delivery or prior to discharge from the hospital as appropriate. The individual provider can bill separately for the insertion of the device as the hospital will be reimbursed for the device. https://dss.sd.gov/docs/medicaid/providers/billingma…	Not in survey	Not in survey		Not in survey	Not in survey
TX	Excluded	2016-01-01	MACPAC (1/1/16), ACOG (SC DHHS Medicaid Bulletin - no start date specified, but published in 6/2018)	Hospital Reimbursement: 1/1/16 Provider Reimbursement: DHHS Medicaid Bulletin indicates provider reimbursement for device in 8/1/14 - settings not specified (KFF 2015,2021 surveys indicate provider device reimbursement)	Effective January 1, 2016, hospitals may receive reimbursement for a LARC device, in addition to the labor and delivery reimbursement, when a LARC is inserted immediately postpartum. Women can receive postpartum LARC insertions covered by Medicaid if they received their prenatal care through Medicaid for Pregnant Women.		Hospitals in Texas may be able to receive reimbursement for all LARC devices listed in Table 1 above when a LARC device is provided immediately postpartum to a woman eligible for Medicaid for the delivery. This would be in addition to the hospital diagnosis related group (DRG) payment for delivery (Source: Texas Long-Acting Reversible Contraception Toolkit) https://www.hhs.texas.gov/sites/default…	Separate	Separate		Global	Separate	CMSC Bulletin: Texas Health and Human Services: August 2014 Pharmacy Reimbursement for LARC devices from 2 specialty pharmacies. Services (HHS) allows providers the option to prescribe and obtain a limited number of LARC products from specialty pharmacies and to return unused and unopened LARC products through a “abandoned unit return” program. 2. Practitioners may continue to obtain LARC product…
VA	Treatment	2017-01-01	MACPAC, Medicaid Memo	Hospital Reimbursement: 1/1/17 Provider Reimbursement: No addtl. info. (KFF 2015 indicates global)	The Medicaid agency unbundled reimbursement for immediate postpartum LARC placement from other labor and delivery services in both the FFS and managed care delivery systems.	ND	Broken link - VA Postpartum Toolkit dated 1/1/17	Separate	Separate		Global	Global	The purpose of this memorandum is to inform providers effective for dates of service on or after January 1, 2017, DMAS is updating its policy to include reimbursement for LARCs provided after delivery in inpatient hospitals. This is applicable for Medicaid and FAMIS Fee-for-Service members as well as those Medicaid and FAMIS members enrolled in a Medicaid Managed Care Organization (MCO). The reim…
VT	Excluded	2016-01-01	MACPAC, VT Medicaid billing manual	Hospital Reimbursement: 1/1/16 Provider Reimbursement: currently have separate reimbursement (KFF 2015 indicates global, KFF 2021 indicates separate)	In 2016, the Medicaid agency established an add-on payment of $200 when an inpatient claim is billed for a childbirth delivery and a LARC is also administered. As of 2018, the add-on rate increased to $908.97 to cover the highest-cost device.	ND	The Department of Vermont Health Access (DVHA) has implemented a pricing policy that establishes an add-on payment of $200 when an inpatient claim is billed for a childbirth delivery and a Long-acting Reversible Contraceptive (LARC) is also administered. This change is anticipated to improve the utilization of LARC in the immediate postpartum period (Sources: State of Vermont, Agency of Human Ser…	Separate	Separate		Global	Global
WA	Excluded	2015-09-01	MACPAC, ACOG (HCA Family Planning Reimbursement)	Hospital Reimbursement: No separate, global only (per 2015, 2021 WA FP Billing Guides, contradicts MACPAC) (KFF 2015, 2021 surveys indicate separate hospital reimbursement but, in comments, contradicts itself saying HCA does not allow unbundling.) Provider Reimbursement: 9/1/15	The Medicaid agency unbundled reimbursement for the immediate postpartum placement of a LARC from other labor and delivery services. (in effect 2016) (This seems to be incorrect)	ND	Washington’s Family Planning Provider Guide outlines the reimbursement for immediate postpartum LARC insertion: The agency reimburses professional services for immediate postpartum IUD or contraceptive implant insertion procedures if billed separately from the professional global obstetric procedure codes and the facility (including hospital inpatient) delivery claim. The agency does not pay sepa…	Separate	Separate	HCA does not reimburse facility services for the immediate postpartum IUD or contraceptive implant insertion procedure. These inpatient services may not be unbundled on the hospital’s facility claim.	Separate	Separate	Immediate postpartum Long-Acting Reversible Contraceptive (LARC) insertion HCA reimburses professional services for immediate postpartum IUD or contraceptive implant insertion procedures if billed separately from the professional global obstetric procedure. HCA does not reimburse facility services for the immediate postpartum IUD or contraceptive implant insertion procedure. These inpatient servi…
WI	Treatment	2017-01-01	ACOG (WI DHS Report)	Hospital Reimbursement: 1/1/17 Provider Reimbursement: no addtl. info. (KFF 2021 indicates separate, n.d. in KFF 2015)	ND	ND	The Department implemented a change in pricing methodology for hospital inpatient MCO encounters with a Date of Discharge, or To Date of Service, on or after January 1, 2017 from the Medicare Severity Diagnosis Related Group (MS-DRG) to the All Patient Refined Diagnosis Related Group (APR DRG). Included in the APR DRG implementation was a change to inpatient and inpatient crossover hospital prici…	Global	Separate		Not in survey	not in survey
WV	Treatment	2017-01-01	ACOG (WV DHHS Post-partum toolkit & Provider newsletter)	Hospital Reimbursement: 1/1/17 Provider Reimbursement: no data (KFF 2015, 2021 indicate separate reimbursement)	ND	ND	West Virginia Medicaid is developing new policy to be retroactively effective to January 1, 2017, regarding immediate postpartum insertion of Long Acting Reversible Contraception (LARC). LARC services are covered for West Virginia Medicaid members when provided by enrolled practitioners in an outpatient setting in the physician’s office or in the hospital as part of the postpartum stay. Practitio…	Separate	Separate		Global	Separate
WY	Control	2022-01-01	email blast Wyoming Medicaid	Hospital Reimbursement: Not provided separately per Wyoming Medicaid (KFF 2021 indicate separate reimbursement in contradiction) Provider Reimbursement: Started on 1/1/22 (KFF 2015, 2021 indicate separate reimbursement - in contradiction)	ND	ND	ND	Global	Separate		Separate	Separate	Immediate postpartum Long-Acting Reversible Contraceptive (LARC) insertion Effective January 1, 2022, Wyoming Medicaid will now reimburse professional services for immediate postpartum IUD or contraceptive implant insertion procedures if billed separately from the professional global obstetric procedure. Medicaid does not reimburse facility services for the immediate postpartum IUD or contracepti…
